# Supplementary material for: Centrosome amplification arises before neoplasia and increases upon p53 loss in tumorigenesis
Source: J Cell Biol. 2018 Jul 2;217(7):2353–63. doi: 10.1083/jcb.201711191 (PMC6028540; doi:10.1083/jcb.201711191)
Supplement: Table S3 (Excel) [file JCB_201711191_TableS3.xlsx]

## Sheet: Table S3
	Table S3. Cell line information and centriole analysis
			Centriole number		Ploidy	Genetic alterations
	Tissue of origin	Cell line	Centrioles/cell (min-max)	Amplification (%)		p53 status	p16 status	References
	Retinal pigment Epithelium	RPE1	2 - 4	0.0	diploid	p53 functionally intact	p16 functionally intact
	Normal lining esophagus	EPC2	2 - 4	0.0	diploid	p53 functionally intact	p16 functionally intact	Harada et al. 2003
	Metaplasia	BAR-T	4 - 10	8.4	diploid (minimal chromosomal abnormalities)	p53 functionally intact	p16 expression is lost	Jaiswal et al. 2007
		BAR-T10	4 - 10	15.2	diploid (minimal chromosomal abnormalities)	p53 functionally intact	p16 expression is lost	Zhang et al. 2010
	Dysplasia	CP-B	2 - 12	27.4	aneuploid (hypodiploid)	17p LOH/missense mutation (c.524G>A) p.R175H	9p LOH/mutation	Palanca-Wessels et al. 1998, ATCC
		CP-C	1 - 34	36.6	aneuploid (hypotetraploid)	17p LOH/missense mutation (c.724C>T) p.R248W	9p LOH	Palanca-Wessels et al. 1998, ATCC
		CP-D	3 - 15	31.3	aneuploid (hypotetraploid)	17p LOH/missense mutation (frameshift 302)	9p LOH/mutation	Palanca-Wessels et al. 1998, ATCC
	Adenocarcinoma	SK-GT-4	2 - 12	15.6	aneuploid (hyperdiploid)	nonsense mutation (c.298C>T) p.Q100*	no mutation	Boonstra et al. 2010, EACC
		OE19	2 - 6	1.2	aneuploid (hyperdiploid)	frameshift c.929dupA	-	Boonstra et al. 2010, EACC
		OACP4	3 - 5	1.5	aneuploid (hyperdiploid)	nonsense mutation (c.574C>T) p.192*	-	Boonstra et al. 2010, EACC
		FLO-1	3 - 8	5.9	aneuploid (hypotetraploid)	missense mutation (c.830G>T) p. C277F	-	Boonstra et al. 2010, EACC
		ESO26	3 - 8	9.9	aneuploid (hypodiploid)	missense mutation (c.742C>T) p.R248W	-	Boonstra et al. 2010, EACC
		ESO51*	3 - 12	10.0	aneuploid (hypotetraploid)	missense mutation (c.524G>A) p.R175H	-	Boonstra et al. 2010, EACC
		OE33	3 - 22	31.8	aneuploid (hypotetraploid)	missense mutation (c.404G>A) p.C135Y	mutated	Boonstra et al. 2010, EACC
	Lymph node metastasis	OACM5.1	4 - 37	11.3	aneuploid (hypodiploid)	missense mutation (c.164delC/c.743G>A)	-	Boonstra et al. 2010, EACC
	*The cell line ESO51 used in this study was derived from the primary tumor of Case 8 from Cohort 3 (see Table S1).
	References
	Boonstra, J.J., R. van Marion, D.G. Beer, L. Lin, P. Chaves, C. Ribeiro, A.D. Pereira, L. Roque, S.J. Darnton, N.K. Altorki, et al. 2010. Verification and unmasking of widely used human esophageal adenocarcinoma cell lines. J. Natl. Cancer Inst. 102:271–274.
	Harada, H., H. Nakagawa, K. Oyama, M. Takaoka, C.D. Andl, B. Jacobmeier, A. von Werder, G.H. Enders, O.G. Opitz, and A.K. Rustgi. 2003. Telomerase induces immortalization of human esophageal keratinocytes without p16INK4a inactivation. Mol. Cancer Res. 1:729–738.
	Jaiswal, K.R., C.P. Morales, L.A. Feagins, K.G. Gandia, X. Zhang, H.Y. Zhang, K. Hormi-Carver, Y. Shen, F. Elder, R.D. Ramirez, et al. 2007. Characterization of telomerase-immortalized, non-neoplastic, human Barrett’s cell line (BAR-T). Dis. Esophagus. 20:256–264.
	Palanca-Wessels, M.C.A., A. Klingelhutz, B.J. Reid, T.H. Norwood, K.E. Opheim, T.G. Paulson, Z. Feng, and P.S. Rabinovitch. 2003. Extended lifespan of Barrett’s esophagus epithelium transduced with the human telomerase catalytic subunit: a useful in vitro model. Carcinogenesis. 24:1183–1190.
	Zhang, X., C. Yu, K. Wilson, H.Y. Zhang, S.D. Melton, X. Huo, D.H. Wang, R.M. Genta, S.J. Spechler, and R.F. Souza. 2010. Malignant transformation of non-neoplastic Barrett’s epithelial cells through well-defined genetic manipulations. PLoS One. 5:1–11.
